# Supplementary material for: WNV and SLEV coinfection in avian and mosquito hosts: impact on viremia, antibody responses, and vector competence
Source: J Virol. 2024 Sep 26;98(10):e01041-24. doi: 10.1128/jvi.01041-24 (PMC11495067; doi:10.1128/jvi.01041-24)
Supplement: Table S1 — Mosquito experimental infection metadata. [file jvi.01041-24-s0002.xlsx]

## Sheet: Definitions
Supplemental Table 1. Mosquito experimental infection metadata
Category	Metadata	Description	Note
Title	Study	Last name, et al. Year Journal	e.g., Murrieta et al. 2021 PLoS Pathog
	PMID	PubMed ID
	DOI	Digital object identifier
Vector	Vector	Full Latin name (species)
	Vector subsp.	Vector subspecies if applicable	e.g., formosus
	Vector strain	Lab reared vector strain name (if one exists)
	Vector origin (country)	Wild source for original vector collection (country)
	Vector origin (locality)	Wild source for original vector collection (more detailed text string)
	Vector origin (year)	Year of wild vector collection
	Vector gen.	Generation of vectors in lab colony	e.g., F11, >F50, etc.
Virus	Virus	Virus species name
	Viral lineage	Virus intraspecific lineage if known	e.g., Asian lineage of Zika virus
	Viral strain	Viral strain name (if one exists)
	Viral GenBank accession	Accession number
	Infectious clone / recombinant	Is the virus derived from an infectious clone?	e.g., was it launched from recombinant DNA?
	Wildtype vs mutant	Is the virus wildtype, or a mutant?	e.g., virus was intentionally mutated?
	Viral origin (locality)	Where the virus was originally sourced
	Viral origin (year)	When the virus was sourced
	Viral history (passage)	Cell type and passage number	e.g., Vero cells, passage 2
	Viral history (freshness)	How was virus used in the experiment stored?	e.g., generated fresh, frozen at -80ºC, etc.
Experiment	Exposure route	How were vectors exposed	e.g., blood meal, live animal, intrathoracic injection
	Host (exp.)	Host species used for live animal exposure
	Host lineage / origin	Host intraspecific lineage name, or origin	e.g., if wild-caught
	Diagnostic (virem.)	If host viremia was measured in live animal, diagnostic method used	e.g., plaque assay, focus forming assays, qRT-PCR, etc.
	Titer	Concentration of virus in bloodmeal, intrathoracic inoculation or host viremia if live animal
	Titer Units	Units for titer	e.g., PFU/ml, FFU/ml, viral RNA/ml, etc.
	Dose	Dose of live virus injected via intrathoracic inoculation, if applicable	e.g., PFU, FFU, viral RNA, etc.
	Dose Units	Units for dose
Infection	Mean temp. ºC (reared)	Average temperature at which vectors are reared in Celsius
	Ampliture temp. ºC (reared)	Ampliture of temperature at which vectors are reared in Celsius	e.g, if ranges between 25-35ºC, ampliture is 10
	Mean temp. ºC (EIT)	Average temperature at which extrinsic incubation happens in Celsius
	Ampliture temp. ºC (EIT)	Ampliture of temperature at which extrinsic incubation happens in Celsius
	DPI	Days post-infection	i.e., post-exposure
	Coinfected?	Is your mosquito knowingly infected with another organism	e.g., Wolbachia, insect-specific virus, other virus, etc.
Experimental Outcome	Sample	Vector sample part used to establish infection	e.g., midgut, whole body, carcass, etc.
	Diagnostic	How vector infection was established	e.g., qRT-PCR, virus culture, etc.
	# tested	Number of vectors tested for infection
	# positive	Number of vectors that tested positive
	Sample	same as previous section
	Diagnostic
	# tested
	# positive
	Sample	same as previous section
	Diagnostic
	# tested
	# positive
	Sample	same as previous section
	Diagnostic
	# tested
	# positive
	Sample	same as previous section
	Diagnostic
	# tested
	# positive

## Sheet: Template
Supplemental Table 1. Mosquito experimental infection metadata
Vector							Virus										Experiment								Infection							Experimental Outcome
Vector	Vector subsp.	Vector strain	Vector origin (country)	Vector origin (locality)	Vector origin (year)	Vector gen.	Virus	Viral lineage	Viral strain	Viral GenBank accession	infectious clone / recombinant	wildtype vs mutant	Viral origin (locality)	Viral origin (year)	Viral history (passage)	Viral history (freshness)	Exposure route	Host (exp.)	Host lineage / origin	Diagnostic (virem.)	Titer	Titer Units	Dose	Dose Units	Mean temp. ºC (reared)	Amplitude temp. ºC (reared)	Mean temp. ºC (EIT)	Amplitude temp. ºC (EIT)	relative humidity (%)	DPI	Coinfected?	Sample	Diagnostic	# tested	# positive	Sample	Diagnostic	# tested	# positive	Sample	Diagnostic	# tested	# positive	Sample	Diagnostic	# tested	# positive	Sample	Diagnostic
Culex quinquefasciatus			United States of America	Sebring County, Florida	1988	>50	West Nile virus	WN02	FtC-3699	KR868734.1	no	wildtype	Fort Collins, CO, USA	2012	Vero, p2	frozen, -70ºC/-80ºC	bloodmeal				10000000	PFU/ml			26	0	26	0	75	7	no	body	qRT-PCR	34	34
Culex quinquefasciatus			United States of America	Sebring County, Florida	1988	>50	St. Louis encephalitis virus		TVP-9083		no	wildtype			Vero, p2	frozen, -70ºC/-80ºC	bloodmeal				10000000	PFU/ml			26	0	26	0	75	7	no	body	qRT-PCR	45	45
Culex quinquefasciatus			United States of America	Sebring County, Florida	1988	>50	West Nile virus	WN02	FtC-3699	KR868734.1	no	wildtype	Fort Collins, CO, USA	2012	Vero, p2	frozen, -70ºC/-80ºC	bloodmeal				10000000	PFU/ml			26	0	26	0	75	7	yes	body	qRT-PCR	33	33
Culex quinquefasciatus			United States of America	Sebring County, Florida	1988	>50	St. Louis encephalitis virus		TVP-9083		no	wildtype			Vero, p2	frozen, -70ºC/-80ºC	bloodmeal				10000000	PFU/ml			26	0	26	0	75	7	yes	body	qRT-PCR	33	33
Culex quinquefasciatus			United States of America	Sebring County, Florida	1988	>50	West Nile virus	WN02	FtC-3699	KR868734.1	no	wildtype	Fort Collins, CO, USA	2012	Vero, p2	frozen, -70ºC/-80ºC	bloodmeal				10000000	PFU/ml			26	0	26	0	75	7	no	body	qRT-PCR	28	27
Culex quinquefasciatus			United States of America	Sebring County, Florida	1988	>50	St. Louis encephalitis virus		TVP-9083		no	wildtype			Vero, p2	frozen, -70ºC/-80ºC	bloodmeal				10000000	PFU/ml			26	0	26	0	75	7	no	body	qRT-PCR	21	18
Culex quinquefasciatus			United States of America	Sebring County, Florida	1988	>50	West Nile virus	WN02	FtC-3699	KR868734.1	no	wildtype	Fort Collins, CO, USA	2012	Vero, p2	frozen, -70ºC/-80ºC	bloodmeal				10000000	PFU/ml			26	0	26	0	75	7	yes	body	qRT-PCR	18	18
Culex quinquefasciatus			United States of America	Sebring County, Florida	1988	>50	St. Louis encephalitis virus		TVP-9083		no	wildtype			Vero, p2	frozen, -70ºC/-80ºC	bloodmeal				10000000	PFU/ml			26	0	26	0	75	7	yes	body	qRT-PCR	18	15
Culex tarsalis			United States of America	California	1953	>50	West Nile virus	WN02	FtC-3699	KR868734.1	no	wildtype	Fort Collins, CO, USA	2012	Vero, p2	frozen, -70ºC/-80ºC	bloodmeal				10000000	PFU/ml			26	0	26	0	75	7	no	body	qRT-PCR	24	24
Culex tarsalis			United States of America	California	1953	>50	St. Louis encephalitis virus		TVP-9083		no	wildtype			Vero, p2	frozen, -70ºC/-80ºC	bloodmeal				10000000	PFU/ml			26	0	26	0	75	7	no	body	qRT-PCR	24	18
Culex tarsalis			United States of America	California	1953	>50	West Nile virus	WN02	FtC-3699	KR868734.1	no	wildtype	Fort Collins, CO, USA	2012	Vero, p2	frozen, -70ºC/-80ºC	bloodmeal				10000000	PFU/ml			26	0	26	0	75	7	yes	body	qRT-PCR	22	21
Culex tarsalis			United States of America	California	1953	>50	St. Louis encephalitis virus		TVP-9083		no	wildtype			Vero, p2	frozen, -70ºC/-80ºC	bloodmeal				10000000	PFU/ml			26	0	26	0	75	7	yes	body	qRT-PCR	22	19
Culex tarsalis			United States of America	California	1953	>50	West Nile virus	WN02	FtC-3699	KR868734.1	no	wildtype	Fort Collins, CO, USA	2012	Vero, p2	frozen, -70ºC/-80ºC	bloodmeal				10000000	PFU/ml			26	0	26	0	75	7	no	body	qRT-PCR	19	19
Culex tarsalis			United States of America	California	1953	>50	St. Louis encephalitis virus		TVP-9083		no	wildtype			Vero, p2	frozen, -70ºC/-80ºC	bloodmeal				10000000	PFU/ml			26	0	26	0	75	7	no	body	qRT-PCR	29	26
Culex tarsalis			United States of America	California	1953	>50	West Nile virus	WN02	FtC-3699	KR868734.1	no	wildtype	Fort Collins, CO, USA	2012	Vero, p2	frozen, -70ºC/-80ºC	bloodmeal				10000000	PFU/ml			26	0	26	0	75	7	yes	body	qRT-PCR	44	44
Culex tarsalis			United States of America	California	1953	>50	St. Louis encephalitis virus		TVP-9083		no	wildtype			Vero, p2	frozen, -70ºC/-80ºC	bloodmeal				10000000	PFU/ml			26	0	26	0	75	7	yes	body	qRT-PCR	43	41
Culex quinquefasciatus			United States of America	Sebring County, Florida	1988	>50	West Nile virus	WN02	FtC-3699	KR868734.1	no	wildtype	Fort Collins, CO, USA	2012	Vero, p2	frozen, -70ºC/-80ºC	bloodmeal				10000000	PFU/ml			26	0	26	0	75	7	no	midgut	qRT-PCR	32	32	legs & wings	qRT-PCR	31	22	salivary glands	qRT-PCR	32	23	saliva	qRT-PCR	32	14
Culex quinquefasciatus			United States of America	Sebring County, Florida	1988	>50	St. Louis encephalitis virus		TVP-9083		no	wildtype			Vero, p2	frozen, -70ºC/-80ºC	bloodmeal				10000000	PFU/ml			26	0	26	0	75	7	no	midgut	qRT-PCR	31	30	legs & wings	qRT-PCR	31	5	salivary glands	qRT-PCR	31	5	saliva	qRT-PCR	31	1
Culex quinquefasciatus			United States of America	Sebring County, Florida	1988	>50	West Nile virus	WN02	FtC-3699	KR868734.1	no	wildtype	Fort Collins, CO, USA	2012	Vero, p2	frozen, -70ºC/-80ºC	bloodmeal				10000000	PFU/ml			26	0	26	0	75	7	yes	midgut	qRT-PCR	31	29	legs & wings	qRT-PCR	32	19	salivary glands	qRT-PCR	32	13	saliva	qRT-PCR	32	7
Culex quinquefasciatus			United States of America	Sebring County, Florida	1988	>50	St. Louis encephalitis virus		TVP-9083		no	wildtype			Vero, p2	frozen, -70ºC/-80ºC	bloodmeal				10000000	PFU/ml			26	0	26	0	75	7	yes	midgut	qRT-PCR	31	28	legs & wings	qRT-PCR	32	6	salivary glands	qRT-PCR	32	5	saliva	qRT-PCR	32	1
Culex quinquefasciatus			United States of America	Sebring County, Florida	1988	>50	West Nile virus	WN02	FtC-3699	KR868734.1	no	wildtype	Fort Collins, CO, USA	2012	Vero, p2	frozen, -70ºC/-80ºC	bloodmeal				10000000	PFU/ml			26	0	26	0	75	14	no	midgut	qRT-PCR	32	32	legs & wings	qRT-PCR	32	31	salivary glands	qRT-PCR	32	26	saliva	qRT-PCR	32	14
Culex quinquefasciatus			United States of America	Sebring County, Florida	1988	>50	St. Louis encephalitis virus		TVP-9083		no	wildtype			Vero, p2	frozen, -70ºC/-80ºC	bloodmeal				10000000	PFU/ml			26	0	26	0	75	14	no	midgut	qRT-PCR	30	29	legs & wings	qRT-PCR	32	25	salivary glands	qRT-PCR	32	12	saliva	qRT-PCR	32	4
Culex quinquefasciatus			United States of America	Sebring County, Florida	1988	>50	West Nile virus	WN02	FtC-3699	KR868734.1	no	wildtype	Fort Collins, CO, USA	2012	Vero, p2	frozen, -70ºC/-80ºC	bloodmeal				10000000	PFU/ml			26	0	26	0	75	14	yes	midgut	qRT-PCR	32	32	legs & wings	qRT-PCR	32	31	salivary glands	qRT-PCR	32	26	saliva	qRT-PCR	32	19
Culex quinquefasciatus			United States of America	Sebring County, Florida	1988	>50	St. Louis encephalitis virus		TVP-9083		no	wildtype			Vero, p2	frozen, -70ºC/-80ºC	bloodmeal				10000000	PFU/ml			26	0	26	0	75	14	yes	midgut	qRT-PCR	32	31	legs & wings	qRT-PCR	32	21	salivary glands	qRT-PCR	32	13	saliva	qRT-PCR	32	6
[truncated: 3 more columns]
